# Supplementary material for: An Epidemiological Study on Salmonella in Tibetan Yaks from the Qinghai–Tibet Plateau Area in China
Source: Animals (Basel). 2024 Dec 21;14(24):3697. doi: 10.3390/ani14243697 (PMC11672581; doi:10.3390/ani14243697)
Supplement: Supplementary file 1 [file animals-14-03697-s001.zip]

Archive with 2 entries (2 files):
- Data Sheet S1.pdf
- Data Sheet S2.xls
