# Supplementary material for: An Epidemiological Study on Salmonella in Tibetan Yaks from the Qinghai–Tibet Plateau Area in China
Source: Animals (Basel). 2024 Dec 21;14(24):3697. doi: 10.3390/ani14243697 (PMC11672581; doi:10.3390/ani14243697)
Supplement: Supplementary file 1 [file animals-14-03697-s001.zip › Data Sheet S2.xls]

## Sheet: Sheet1
223 Samples of Yak Feces with Related Information on Their Origin
		The specific gene number of the butler
		1	2	3	4	5	6	7
Sample number	Sampling Site	aroC	dnaN	hemD	hisD	purE	sucA	thrA	Type ST	Sampling Time	Species	Age	Serotype	Health status
1	Lhasa	5	2	3	7	6	6	11	11	2018/5	Yak	Adult	Enteritidis	diarrhea
2	Lhasa	10	19	12	9	5	9	2	34	2018/5	Yak	Child	Typhimurium	asymptomatic
3	Lhasa	5	2	3	7	6	6	11	11	2018/5	Yak	Child	Enteritidis	diarrhea
4	Lhasa	3	3	7	4	3	3	7	13	2018/5	Yak	Adult	Agona	Acute enteritis
5	Lhasa	5	2	3	7	6	6	11	11	2018/5	Yak	Adult	Enteritidis	diarrhea
6	Lhasa	5	2	3	7	6	6	11	11	2018/5	Yak	Adult	Enteritidis	diarrhea
7	Lhasa	10	19	12	9	5	9	2	34	2018/5	Yak	Adult	Typhimurium	asymptomatic
8	Lhasa	10	19	12	9	5	9	2	34	2018/5	Yak	Child	Typhimurium	asymptomatic
9	Lhasa	12	2	15	14	11	14	16	22	2018/5	Yak	Child	Braenderup	diarrhea
10	Lhasa	10	19	12	9	5	9	2	34	2018/5	Yak	Child	Typhimurium	asymptomatic
11	Lhasa	10	19	12	9	5	9	2	34	2018/5	Yak	Child	Typhimurium	diarrhea
12	Lhasa	5	2	3	6	5	5	10	10	2018/5	Yak	Adult	Dublin	diarrhea
13	Lhasa	5	2	3	7	6	6	11	11	2018/5	Yak	Adult	Enteritidis	asymptomatic
14	Lhasa	39	35	8	36	29	9	36	71	2018/5	Yak	Adult	derby	diarrhea
15	Lhasa	10	19	12	9	5	9	2	34	2018/5	Yak	Adult	Typhimurium	asymptomatic
16	Lhasa	197	187	10	234	8	65	22	1541	2018/5	Yak	Adult	Covalis	asymptomatic
17	Lhasa	5	14	6	12	5	14	58	166	2018/5	Yak	Adult	Newport	diarrhea
18	Lhasa	117	135	18	12	162	162	38	543	2018/5	Yak	Adult	livingstone	asymptomatic
19	Lhasa	10	7	12	230	5	9	2	1544	2018/5	Yak	Adult	Typhimurium	asymptomatic
20	Lhasa	10	19	12	9	5	9	2	34	2018/5	Yak	Adult	Typhimurium	asymptomatic
21	Lhasa	76	14	3	77	64	64	67	198	2018/5	Yak	Adult	Kentucky	diarrhea
22	Lhasa	76	14	3	77	64	64	67	198	2018/5	Yak	Adult	Kentucky	asymptomatic
23	Lhasa	11	10	25	42	337	13	4	1954	2018/5	Yak	Adult	chester	diarrhea
24	Lhasa	39	35	8	36	29	9	36	71	2018/5	Yak	Adult	derby	diarrhea
25	Lhasa	10	7	12	230	5	9	2	1544	2018/5	Yak	Adult	Typhimurium	asymptomatic
26	Lhasa	117	135	18	12	162	162	38	543	2018/5	Yak	Adult	livingstone	asymptomatic
27	Lhasa	168	14	15	559	5	90	12	2033	2018/5	Yak	Child	Mgulani	diarrhea
28	Lhasa	10	7	12	230	5	9	2	1544	2018/5	Yak	Child	Typhimurium	asymptomatic
29	Lhasa	117	135	18	12	162	162	38	543	2018/5	Yak	Child	livingstone	asymptomatic
30	Nyingchi	10	19	12	9	5	9	2	34	2018/6	Yak	Adult	Typhimurium	asymptomatic
31	Nyingchi	10	19	12	9	5	9	2	34	2018/6	Yak	Adult	Typhimurium	diarrhea
32	Nyingchi	10	19	12	9	5	9	2	34	2018/6	Yak	Adult	Typhimurium	diarrhea
33	Nyingchi	17	18	22	17	5	21	19	32	2018/6	Yak	Adult	hadar	diarrhea
34	Nyingchi	2	5	6	7	5	7	12	33	2018/6	Yak	Adult	hadar	diarrhea
35	Nyingchi	5	14	18	9	6	12	17	27	2018/6	Yak	Adult	saintpaul	asymptomatic
36	Nyingchi	39	35	8	36	29	9	36	71	2018/6	Yak	Adult	derby	diarrhea
37	Nyingchi	10	60	58	66	6	65	16	155	2018/6	Yak	Adult	London	asymptomatic
38	Nyingchi	17	18	22	17	5	21	19	32	2018/6	Yak	Adult	hadar	diarrhea
39	Nyingchi	104	100	54	78	104	9	48	292	2018/6	Yak	Child	Duesseldorf	diarrhea
40	Nyingchi	10	7	21	14	15	12	12	45	2018/6	Yak	Child	Newport	diarrhea
41	Nyingchi	5	14	6	12	5	14	58	166	2018/6	Yak	Child	Newport	diarrhea
42	Nyingchi	168	14	15	559	5	90	12	2033	2018/6	Yak	Child	Mgulani	diarrhea
43	Nyingchi	92	107	79	156	64	151	87	469	2018/6	Yak	Adult	Riessen	diarrhea
44	Nyingchi	10	19	12	9	5	281	2	1684	2018/6	Yak	Child	orion	asymptomatic
45	Nyingchi	10	19	12	9	5	9	2	34	2018/6	Yak	Child	Typhimurium	diarrhea
46	Nyingchi	10	19	12	9	5	281	2	1684	2018/6	Yak	Child	orion	asymptomatic
47	Nyingchi	76	14	3	77	64	64	67	198	2018/6	Yak	Adult	Kentucky	asymptomatic
48	Nyingchi	10	19	12	9	5	281	2	1684	2018/6	Yak	Child	orion	asymptomatic
49	Qamdo	5	2	3	6	5	5	10	10	2018/10	Yak	Child	Dublin	diarrhea
50	Qamdo	10	19	12	9	5	9	2	34	2018/10	Yak	Adult	Typhimurium	diarrhea
51	Qamdo	5	2	3	7	6	6	11	11	2018/10	Yak	Adult	Enteritidis	diarrhea
52	Qamdo	10	19	12	9	5	9	2	34	2018/10	Yak	Adult	Typhimurium	asymptomatic
53	Qamdo	19	20	3	20	5	22	22	40	2018/10	Yak	Child	derby	diarrhea
54	Qamdo	5	2	3	7	6	6	11	11	2018/10	Yak	Child	Enteritidis	asymptomatic
55	Qamdo	10	60	58	66	6	65	16	155	2018/10	Yak	Child	London	asymptomatic
56	Qamdo	5	2	3	7	6	6	11	11	2018/10	Yak	Child	Enteritidis	asymptomatic
57	Qamdo	2	5	116	88	5	19	12	582	2018/10	Yak	Adult	Charlie	diarrhea
58	Qamdo	10	19	12	9	5	281	2	1684	2018/10	Yak	Adult	orion	asymptomatic
59	Qamdo	10	60	58	66	6	65	16	155	2018/10	Yak	Child	London	diarrhea
60	Qamdo	10	19	12	9	5	281	2	1684	2018/10	Yak	Child	orion	asymptomatic
61	Nagqu	5	2	3	7	6	6	11	11	2019/7	Yak	Child	Enteritidis	diarrhea
62	Nagqu	10	7	12	9	5	9	2	19	2019/7	Yak	Child	Typhimurium	diarrhea
63	Nagqu	5	2	3	7	6	6	11	11	2019/7	Yak	Adult	Enteritidis	diarrhea
64	Nagqu	5	2	3	7	6	6	11	11	2019/7	Yak	Adult	Enteritidis	asymptomatic
65	Nagqu	5	2	3	7	6	6	11	11	2019/7	Yak	Adult	Enteritidis	diarrhea
66	Nagqu	17	18	22	17	5	21	19	32	2019/7	Yak	Adult	hadar	diarrhea
67	Nagqu	10	7	12	9	5	9	2	19	2019/7	Yak	Adult	Typhimurium	asymptomatic
68	Nagqu	10	60	58	66	6	65	16	155	2019/7	Yak	Adult	London	diarrhea
69	Nagqu	10	60	58	66	6	65	16	155	2019/7	Yak	Adult	London	diarrhea
70	Nagqu	81	69	36	12	68	12	17	203	2019/7	Yak	Adult	Bareilly	diarrhea
71	Nagqu	5	2	3	7	6	6	11	11	2019/7	Yak	Adult	Enteritidis	asymptomatic
72	Nagqu	19	20	3	20	5	22	22	40	2019/7	Yak	Adult	derby	diarrhea
73	Nagqu	5	2	12	7	6	6	11	1747	2019/7	Yak	Child	Typhimurium	asymptomatic
74	Nagqu	5	2	3	7	6	6	11	11	2019/7	Yak	Adult	Enteritidis	diarrhea
75	Nagqu	104	100	54	78	104	9	48	292	2019/7	Yak	Adult	Duesseldorf	diarrhea
76	Nagqu	82	38	26	12	115	78	70	329	2019/7	Yak	Child	Braenderup	diarrhea
77	Nagqu	19	20	3	20	5	22	22	40	2019/7	Yak	Child	derby	diarrhea
78	Nagqu	115	75	8	115	2	116	110	314	2019/7	Yak	Child	Duesseldorf	asymptomatic
79	Nagqu	5	2	12	7	6	6	11	1747	2019/7	Yak	Adult	Typhimurium	asymptomatic
80	Nagqu	5	2	12	7	6	6	11	1747	2019/7	Yak	Child	Typhimurium	asymptomatic
81	Nagqu	19	20	3	20	5	22	22	40	2019/7	Yak	Adult	derby	diarrhea
82	Nagqu	5	2	3	7	6	6	11	11	2019/7	Yak	Child	Enteritidis	asymptomatic
83	Shigatse	5	2	3	7	6	6	11	11	2020/10	Yak	Child	Enteritidis	diarrhea
84	Shigatse	3	3	7	4	3	3	7	13	2020/10	Yak	Child	Agona	Acute enteritis
85	Shigatse	5	2	3	7	6	6	11	11	2020/10	Yak	Adult	Enteritidis	diarrhea
86	Shigatse	5	2	3	6	5	5	10	10	2020/10	Yak	Child	Dublin	diarrhea
87	Shigatse	10	19	12	9	5	9	2	34	2020/10	Yak	Child	Typhimurium	asymptomatic
88	Shigatse	5	2	3	6	5	5	10	10	2020/10	Yak	Adult	Dublin	diarrhea
89	Shigatse	5	2	3	7	6	6	11	11	2020/10	Yak	Adult	Enteritidis	diarrhea
90	Shigatse	3	3	7	4	3	3	7	13	2020/10	Yak	Adult	Agona	Acute enteritis
91	Shigatse	10	7	12	9	5	9	2	19	2020/10	Yak	Adult	Typhimurium	asymptomatic
92	Shigatse	39	35	8	36	29	9	36	71	2020/10	Yak	Adult	derby	diarrhea
93	Shigatse	5	2	3	6	5	5	10	10	2020/10	Yak	Adult	Dublin	asymptomatic
94	Shigatse	39	35	8	36	29	9	36	71	2020/10	Yak	Adult	derby	diarrhea
95	Shigatse	5	2	3	6	5	5	10	10	2020/10	Yak	Child	Dublin	diarrhea
96	Shigatse	39	35	8	36	29	9	36	71	2020/10	Yak	Child	derby	asymptomatic
97	Shigatse	5	2	3	6	5	5	10	10	2020/10	Yak	Child	Dublin	diarrhea
98	Shigatse	5	2	3	6	5	5	10	10	2020/10	Yak	Adult	Dublin	asymptomatic
99	Shigatse	130	97	25	125	84	9	101	365	2020/10	Yak	Adult	Weltevreden	asymptomatic
100	Shigatse	130	97	25	125	84	9	101	365	2020/10	Yak	Adult	Weltevreden	asymptomatic
101	Shigatse	141	4	18	140	5	96	87	417	2020/10	Yak	Child	Mbandaka	asymptomatic
102	Shigatse	2	59	23	64	38	19	12	1499	2020/10	Yak	Child	bovis	diarrhea
103	Shigatse	2	59	23	64	38	19	12	1499	2020/10	Yak	Child	bovis	diarrhea
104	Shigatse	2	59	23	64	38	19	12	1499	2020/10	Yak	Child	bovis	diarrhea
105	Shigatse	141	4	18	140	5	96	87	417	2020/10	Yak	Adult	Mbandaka	asymptomatic
106	Shigatse	130	97	25	125	84	9	101	365	2020/10	Yak	Child	Weltevreden	asymptomatic
107	Shannan	81	69	36	12	68	12	17	203	2021/11	Yak	Child	Bareilly	asymptomatic
108	Shannan	5	2	3	7	6	6	11	11	2021/11	Yak	Child	Enteritidis	diarrhea
109	Shannan	81	69	36	12	68	12	17	203	2021/11	Yak	Child	Bareilly	asymptomatic
110	Shannan	5	2	3	7	6	6	11	11	2021/11	Yak	Child	Enteritidis	diarrhea
111	Shannan	10	19	12	9	5	9	2	34	2021/11	Yak	Adult	Typhimurium	asymptomatic
112	Shannan	141	4	18	90	5	96	87	416	2021/11	Yak	Child	Mbandaka	asymptomatic
113	Shannan	5	2	3	7	6	6	11	11	2021/11	Yak	Child	Enteritidis	asymptomatic
114	Shannan	2	5	116	88	5	19	12	582	2021/11	Yak	Child	Charlie	diarrhea
115	Shannan	5	2	3	7	6	6	11	11	2021/11	Yak	Child	Enteritidis	diarrhea
116	Shannan	11	10	25	42	337	13	4	1954	2021/11	Yak	Adult	chester	asymptomatic
117	Shannan	5	2	12	7	6	6	11	1747	2021/11	Yak	Adult	Typhimurium	asymptomatic
118	Shannan	10	19	12	9	5	281	2	1684	2021/11	Yak	Adult	orion	diarrhea
119	Shannan	2	5	116	88	5	19	12	582	2021/11	Yak	Adult	Charlie	asymptomatic
120	Shannan	2	5	116	88	5	19	12	582	2021/11	Yak	Adult	Charlie	asymptomatic
121	Shannan	10	19	12	9	5	281	2	1684	2021/11	Yak	Adult	orion	diarrhea
122	Shannan	11	10	25	42	337	13	4	1954	2021/11	Yak	Adult	chester	asymptomatic
123	Ngari	10	7	12	9	5	9	2	19	2022/5	Yak	Adult	4,[5],12:i:-)	Vomiting and diarrhea.
124	Ngari	5	2	3	7	6	6	11	11	2022/5	Yak	Adult	Enteritidis	asymptomatic
125	Ngari	5	2	3	7	6	6	11	11	2022/5	Yak	Adult	Enteritidis	diarrhea
126	Ngari	5	2	3	7	6	6	11	11	2022/5	Yak	Adult	Enteritidis	asymptomatic
127	Ngari	10	7	12	9	5	9	2	19	2022/5	Yak	Adult	4,[5],12:i:-)	Vomiting and diarrhea.
128	Xining	2	2	15	14	15	20	12	31	2018/6	Yak	Adult	hadar	asymptomatic
129	Xining	168	14	15	17	5	90	12	1030	2018/6	Yak	Adult	Augustenborg	diarrhea
130	Xining	5	2	3	7	6	6	11	11	2018/6	Yak	Child	Enteritidis	diarrhea
131	Xining	5	2	3	7	6	6	11	11	2018/6	Yak	Adult	Enteritidis	diarrhea
132	Xining	10	7	21	14	15	12	12	45	2018/6	Yak	Adult	Newport	diarrhea
133	Xining	5	2	3	7	6	6	11	11	2018/6	Yak	Adult	Enteritidis	diarrhea
134	Xining	39	35	8	36	29	9	36	71	2018/6	Yak	Adult	derby	asymptomatic
135	Xining	5	2	3	7	6	6	11	11	2018/6	Yak	Adult	Enteritidis	asymptomatic
136	Xining	5	2	3	7	6	6	11	11	2018/6	Yak	Adult	Enteritidis	diarrhea
137	Xining	5	14	6	12	5	14	58	166	2018/6	Yak	Adult	Newport	diarrhea
138	Xining	15	126	101	88	8	19	18	446	2018/6	Yak	Adult	Hvittingfoss	asymptomatic
139	Xining	5	2	3	7	6	6	11	11	2018/6	Yak	Adult	Enteritidis	asymptomatic
140	Xining	82	38	26	12	115	78	70	329	2018/6	Yak	Adult	Braenderup	diarrhea
141	Xining	5	14	6	12	5	14	58	166	2018/6	Yak	Adult	Newport	asymptomatic
142	Xining	5	2	3	6	5	5	10	10	2018/6	Yak	Adult	Dublin	diarrhea
143	Xining	5	14	6	12	5	14	58	166	2018/6	Yak	Child	Newport	asymptomatic
144	Xining	82	38	26	12	115	78	70	329	2018/6	Yak	Child	Braenderup	asymptomatic
145	Xining	454	2	3	7	6	6	11	1925	2018/6	Yak	Adult	Enteritidis	diarrhea
146	Xining	5	2	3	7	6	6	11	11	2018/6	Yak	Child	Enteritidis	diarrhea
147	Xining	16	487	20	18	8	447	18	2299	2018/6	Yak	Adult	Stanley	asymptomatic
148	Xining	417	4	15	262	95	9	141	1543	2018/6	Yak	Child	Corvalli	asymptomatic
149	Xining	10	19	12	9	5	281	2	1684	2018/6	Yak	Adult	orion	diarrhea
150	Xining	16	487	20	18	8	447	18	2299	2018/6	Yak	Adult	Stanley	asymptomatic
151	Xining	15	126	101	88	8	19	18	446	2018/6	Yak	Adult	Hvittingfoss	diarrhea
152	Xining	417	4	15	262	95	9	141	1543	2018/6	Yak	Adult	Corvallis	diarrhea
153	Xining	168	14	15	17	5	90	12	1030	2018/6	Yak	Adult	Augustenborg	diarrhea
154	Haidong	16	487	20	18	8	447	18	2299	2018/6	Yak	Adult	Stanley	asymptomatic
155	Haidong	104	100	54	78	104	9	48	292	2018/6	Yak	Child	Duesseldorf	diarrhea
156	Haidong	5	14	6	12	5	14	58	166	2018/6	Yak	Adult	Newport	diarrhea
157	Haidong	116	7	12	9	5	9	2	328	2018/6	Yak	Adult	Typhimurium	asymptomatic
158	Haidong	18	14	12	9	5	18	21	36	2018/6	Yak	Adult	Newport	asymptomatic
159	Haidong	115	75	8	115	2	116	110	314	2018/6	Yak	Adult	Duesseldorf	diarrhea
160	Haidong	197	187	10	234	8	65	22	1541	2018/6	Yak	Adult	Corvallis	asymptomatic
161	Haidong	104	100	54	78	104	9	48	292	2018/6	Yak	Adult	Duesseldorf	diarrhea
162	Haidong	5	14	6	12	5	14	58	166	2018/6	Yak	Adult	Newport	asymptomatic
163	Haidong	14	13	18	12	14	18	1	26	2018/6	Yak	Adult	saintpaul	asymptomatic
164	Haidong	116	7	12	9	5	9	2	328	2018/6	Yak	Adult	Typhimurium	asymptomatic
165	Haibei	5	2	3	7	6	6	11	11	2019/8	Yak	Adult	Enteritidis	asymptomatic
166	Haibei	15	70	93	78	113	6	68	413	2019/8	Yak	Adult	Mbandaka	diarrhea
167	Haibei	5	2	3	6	5	5	10	10	2019/8	Yak	Adult	Dublin	diarrhea
168	Haibei	39	35	8	36	29	9	36	71	2019/8	Yak	Adult	derby	asymptomatic
169	Haibei	130	97	25	125	84	9	101	365	2019/8	Yak	Adult	Weltevreden	diarrhea
170	Haibei	454	2	3	7	6	6	11	1925	2019/8	Yak	Adult	Enteritidis	diarrhea
171	Haibei	5	2	3	6	5	5	10	10	2019/8	Yak	Adult	Dublin	diarrhea
172	Haibei	454	2	3	7	6	6	11	1925	2019/8	Yak	Child	Enteritidis	diarrhea
173	Huangnan	5	2	3	7	6	6	11	11	2019/8	Yak	Child	Enteritidis	diarrhea
174	Huangnan	3	3	7	4	3	3	7	13	2019/8	Yak	Child	Hato	asymptomatic
175	Huangnan	10	19	12	9	5	9	2	34	2019/8	Yak	Adult	Typhimurium	diarrhea
176	Huangnan	5	2	3	7	6	6	11	11	2019/8	Yak	Child	Enteritidis	diarrhea
177	Huangnan	10	19	12	9	5	9	2	34	2019/8	Yak	Child	Typhimurium	diarrhea
178	Huangnan	92	107	79	156	64	151	87	469	2019/8	Yak	Child	Riessen	asymptomatic
179	Huangnan	2	5	116	88	5	19	12	582	2019/8	Yak	Child	Charlie	asymptomatic
180	Huangnan	10	19	12	9	5	9	2	34	2019/8	Yak	Child	4,[5],12:i:-)	asymptomatic
181	Huangnan	104	100	54	78	104	9	48	292	2019/8	Yak	Adult	Duesseldorf	asymptomatic
182	Huangnan	10	19	12	9	5	9	2	34	2019/8	Yak	Child	Typhimurium	diarrhea
183	Huangnan	10	19	12	9	5	9	2	34	2019/8	Yak	Child	4,[5],12:i:-)	Vomiting and diarrhea.
184	Huangnan	10	19	12	9	5	9	2	34	2019/8	Yak	Adult	4,[5],12:i:-)	Vomiting and diarrhea.
185	Huangnan	3	3	7	4	3	3	7	13	2019/8	Yak	Adult	Hato	asymptomatic
186	Hainan	5	2	3	6	5	5	10	10	2020/5	Yak	Adult	Dublin	diarrhea
187	Hainan	10	19	12	9	5	281	2	1684	2020/5	Yak	Adult	orion	diarrhea
188	Hainan	116	7	12	9	5	9	2	328	2020/5	Yak	Adult	Typhimurium	asymptomatic
189	Hainan	92	107	79	156	64	151	87	469	2020/5	Yak	Adult	Riessen	asymptomatic
190	Hainan	39	35	8	36	29	9	36	71	2020/5	Yak	Child	derby	asymptomatic
191	Guoluo	16	487	20	18	8	447	18	2299	2020/5	Yak	Adult	Stanley	asymptomatic
192	Guoluo	5	2	3	6	5	5	10	10	2020/5	Yak	Child	Dublin	diarrhea
193	Guoluo	16	487	20	18	8	447	18	2299	2020/5	Yak	Child	Stanley	diarrhea
194	Guoluo	14	13	18	12	14	18	1	26	2020/5	Yak	Child	saintpaul	asymptomatic
195	Guoluo	16	487	20	18	8	447	18	2299	2020/5	Yak	Adult	Stanley	diarrhea
196	Guoluo	5	2	3	6	5	5	10	10	2020/5	Yak	Adult	Dublin	diarrhea
197	Guoluo	14	13	18	12	14	18	1	26	2020/5	Yak	Adult	saintpaul	asymptomatic
198	Yushu	2	2	15	14	15	20	12	31	2021/9	Yak	Adult	hadar	asymptomatic
199	Yushu	5	14	6	12	5	14	58	166	2021/9	Yak	Child	Newport	diarrhea
200	Yushu	18	14	12	9	5	18	21	36	2021/9	Yak	Child	Newport	diarrhea
201	Yushu	5	2	3	6	5	5	10	10	2021/9	Yak	Child	Dublin	asymptomatic
202	Yushu	104	100	345	78	104	9	48	3633	2021/9	Yak	Adult	Albany	diarrhea
203	Yushu	12	2	15	14	11	14	16	22	2021/9	Yak	Child	Braenderup	asymptomatic
204	Yushu	104	100	345	78	104	9	48	3633	2021/9	Yak	Child	Albany	diarrhea
205	Yushu	5	2	3	6	5	5	10	10	2021/9	Yak	Child	Dublin	diarrhea
206	Yushu	5	2	3	6	5	5	10	10	2021/9	Yak	Child	Dublin	asymptomatic
207	Yushu	104	100	345	78	104	9	48	3633	2021/9	Yak	Adult	Albany	asymptomatic
208	Yushu	18	14	12	9	5	18	21	36	2021/9	Yak	Adult	Newport	diarrhea
209	Yushu	104	100	345	78	104	9	48	3633	2021/9	Yak	Adult	Albany	diarrhea
210	Yushu	2	2	15	14	15	20	12	31	2021/9	Yak	Adult	hadar	asymptomatic
211	Yushu	92	107	79	156	64	151	87	469	2021/9	Yak	Adult	Riessen	asymptomatic
212	Yushu	5	2	3	7	6	6	11	11	2021/9	Yak	Adult	Enteritidis	asymptomatic
213	Yushu	18	14	12	9	5	18	21	36	2021/9	Yak	Adult	Newport	asymptomatic
214	Yushu	92	107	79	156	64	151	87	469	2021/9	Yak	Adult	Riessen	diarrhea
215	Yushu	5	2	3	7	6	6	11	11	2021/9	Yak	Adult	Enteritidis	asymptomatic
216	Yushu	92	107	79	156	64	151	87	469	2021/9	Yak	Adult	Riessen	diarrhea
217	Yushu	92	84	36	20	86	94	84	247	2021/9	Yak	Adult	Newport	asymptomatic
218	Haixi	19	20	3	20	5	22	22	40	2022/6	Yak	Adult	derby	asymptomatic
219	Haixi	5	2	3	6	5	5	10	10	2022/6	Yak	Adult	Dublin	diarrhea
220	Haixi	10	19	12	9	5	9	2	34	2022/6	Yak	Child	4,[5],12:i:-)	Vomiting and diarrhea.
221	Haixi	10	19	12	9	5	9	2	34	2022/6	Yak	Adult	4,[5],12:i:-)	Vomiting and diarrhea.
222	Haixi	5	2	3	6	5	5	10	10	2022/6	Yak	Adult	Dublin	diarrhea
223	Haixi	10	19	12	9	5	9	2	34	2022/6	Yak	Adult	4,[5],12:i:-)	asymptomatic
